# Supplementary material for: Accumulated ROS Activates HIF-1α-Induced Glycolysis and Exerts a Protective Effect on Sensory Hair Cells Against Noise-Induced Damage
Source: Front Mol Biosci. 2022 Jan 12;8:806650. doi: 10.3389/fmolb.2021.806650 (PMC8790562; doi:10.3389/fmolb.2021.806650)
Supplement: Supplementary file 1 [file Table1.XLS]

## Sheet: Figure 1A
	Control	0μM	20μM	40μM	60μM	80μM	100μM	120μM	140μM	160μM	180μM	200μM
Duplicate 1	0.101	1.797	1.703	1.806	1.805	1.562	1.212	1.136	0.887	0.517	0.349	0.384
Duplicate 2	0.099	1.847	1.75	1.748	1.73	1.456	1.266	0.945	0.769	0.449	0.338	0.389
Duplicate 3	0.107	1.731	1.844	1.737	1.737	1.337	1.25	0.95	0.75	0.446	0.244	0.254
Duplicate 4	0.102	1.8	1.708	1.699	1.699	1.397	1.311	1.017	0.631	0.306	0.304	0.305
Duplicate 5	0.104	1.657	1.753	1.658	1.765	1.444	1.322	1.128	0.621	0.415	0.329	0.326
Average	0.1026
Corrected
	Control	0μM	20μM	40μM	60μM	80μM	100μM	120μM	140μM	160μM	180μM	200μM
Duplicate 1		1.694	1.6	1.703	1.702	1.459	1.109	1.033	0.784	0.414	0.246	0.281
Duplicate 2		1.744	1.647	1.645	1.627	1.353	1.163	0.842	0.666	0.346	0.235	0.286
Duplicate 3		1.628	1.741	1.634	1.634	1.234	1.147	0.847	0.647	0.343	0.141	0.151
Duplicate 4		1.697	1.605	1.596	1.596	1.294	1.208	0.914	0.528	0.203	0.201	0.202
Duplicate 5		1.554	1.65	1.555	1.662	1.341	1.219	1.025	0.518	0.312	0.226	0.223
Average		1.6634	1.6486	1.6266	1.6442	1.3362	1.1692	0.9322	0.6286	0.3236	0.2098	0.2286
Viability
	Control	0μM	20μM	40μM	60μM	80μM	100μM	120μM	140μM	160μM	180μM	200μM
Duplicate 1		1.01864	0.962117	1.02405	1.02345	0.87733	0.666867	0.621167	0.471437	0.248948	0.147925	0.168972
Duplicate 2		1.04871	0.990379	0.989176	0.978352	0.81359	0.699339	0.506314	0.400481	0.208058	0.141311	0.171978
Duplicate 3		0.978954	1.0469	0.982562	0.982562	0.742032	0.689717	0.509321	0.389056	0.206254	0.0847865	0.0907998
Duplicate 4		1.02044	0.965123	0.959711	0.959711	0.778112	0.726398	0.549609	0.317498	0.122069	0.120866	0.121467
Duplicate 5		0.934456	0.992183	0.935057	0.999399	0.806374	0.733013	0.616356	0.311485	0.187613	0.135899	0.134095
Average		1.00024	0.991341	0.978112	0.988695	0.803488	0.703067	0.560553	0.377992	0.194588	0.126158	0.137462

## Sheet: Figure 1B
Control
Depth	Name	Statistic	#Cells
	ROS Tube_049.fcs		20000
>	living cells	88.3	17666
> >	Geometric Mean : FITC-A	2637
	ROS Tube_050.fcs		20000
>	living cells	87.7	17541
> >	Geometric Mean : FITC-A	2654
	ROS Tube_055.fcs		20000
>	living cells	85.8	17160
> >	Geometric Mean : FITC-A	2573
	ROS Tube_056.fcs		20000
>	living cells	86.2	17240
> >	Geometric Mean : FITC-A	2537
	ROS Tube_057.fcs		20000
>	living cells	85.5	17097
> >	Geometric Mean : FITC-A	2540
80μM t-BHP				Control
Depth	Name	Statistic	#Cells
	ROS Tube_052.fcs		20000
>	living cells	77.9	15578
> >	Geometric Mean : FITC-A	11440
	ROS Tube_053.fcs		20000
>	living cells	77.2	15442	80μM t-BHP
> >	Geometric Mean : FITC-A	10317
	ROS Tube_054.fcs		20000
>	living cells	79.8	15955
> >	Geometric Mean : FITC-A	10913
	ROS Tube_057.fcs		20000
>	living cells	82.6	16511
> >	Geometric Mean : FITC-A	12350
	ROS Tube_058.fcs		20000
>	living cells	83.1	16622
> >	Geometric Mean : FITC-A	11961

## Sheet: Figure 1C
								0 μm t-BHP				80 μm t-BHP
								Duplicate 1	Duplicate 2	Duplicate 3	Ave	Duplicate 1	Duplicate 2	Duplicate 3	Ave
							SOD1	74001	45589	61989	60526.3	73218	46598	61856	60557.3
SOD1							SOD2	77745	44289	62653	61562.3	33162	21856	29053	28023.7
							CAT	74475	45622	62026	60707.7	75666	45682	61565	60971
							GPx1	79238	42561	66506	62768.3	59230	34561	51869	48553.3
							β-Tubulin	73920	41895	61662	59159	70866	40525	65212	58867.7
SOD2
							SOD1	1.0011	1.08817	1.0053	1.03152	1.03319	1.14986	0.948537	1.04386
							SOD2	1.05175	1.05714	1.01607	1.04165	0.467954	0.539321	0.445516	0.484264
							CAT	1.00751	1.08896	1.0059	1.03412	1.06773	1.12725	0.944075	1.04635
CAT							GPx1	1.07194	1.0159	1.07856	1.05547	0.835803	0.852832	0.79539	0.828008
							SOD1	0.970502	1.05492	0.974581		1.00161	1.11472	0.919549
							SOD2	1.00969	1.01487	0.975441		0.449241	0.517755	0.427701
GPx1							CAT	0.974262	1.05303	0.97271		1.0325	1.09006	0.912922
							GPx1	1.01561	0.962511	1.02188		0.791881	0.808015	0.753592
β-Tubulin
Control	80μL t-BHP

## Sheet: Figure 1D
Samples	Gene name	Ct	Internal reference	Ct	ΔCt	ΔCt Average	ΔΔCt	Fold Change	ΔΔCt Average	Fold Change Average
NC	CAT	21.15	tubulin	22.19	-1.04	-1.094	0.054	0.963262	4.44089e-17	1
NC	CAT	21.12	tubulin	22.25	-1.13		-0.036	1.02527
NC	CAT	21.12	tubulin	22.32	-1.2		-0.106	1.07624
NC	CAT	21.28	tubulin	22.3	-1.02		0.074	0.95
NC	CAT	21.27	tubulin	22.35	-1.08		0.014	0.990343
t-BHP	CAT	21.55	tubulin	22.67	-1.12	-0.952	-0.026	1.01819	0.142	0.906262
t-BHP	CAT	21.42	tubulin	22.39	-0.97		0.124	0.91764
t-BHP	CAT	21.47	tubulin	22.41	-0.94		0.154	0.898755
t-BHP	CAT	21.39	tubulin	22.22	-0.83		0.264	0.832776
t-BHP	CAT	21.37	tubulin	22.27	-0.9		0.194	0.874179
NC	GPX1	20.85	tubulin	23.24	-2.39	-2.51	0.12	0.920188	-8.88178e-17	1
NC	GPX1	20.84	tubulin	23.25	-2.41		0.1	0.933033
NC	GPX1	20.82	tubulin	23.32	-2.5		0.01	0.993092
NC	GPX1	20.46	tubulin	23.1	-2.64		-0.13	1.09429
NC	GPX1	20.44	tubulin	23.05	-2.61		-0.1	1.07177
t-BHP	GPX1	20.45	tubulin	22.27	-1.82	-1.516	0.69	0.619854	0.994	0.502084
t-BHP	GPX1	21.29	tubulin	22.99	-1.7		0.81	0.570382
t-BHP	GPX1	20.69	tubulin	22.01	-1.32		1.19	0.438303
t-BHP	GPX1	20.68	tubulin	22.14	-1.46		1.05	0.482968
t-BHP	GPX1	20.99	tubulin	22.27	-1.28		1.23	0.426317
NC	SOD1	19.01	tubulin	22.19	-3.18	-3.272	0.092	0.938221	8.88178e-17	1
NC	SOD1	19.02	tubulin	22.25	-3.23		0.042	0.971307
NC	SOD1	19.04	tubulin	22.32	-3.28		-0.008	1.00556
NC	SOD1	19.06	tubulin	22.4	-3.34		-0.068	1.04826
NC	SOD1	19.02	tubulin	22.35	-3.33		-0.058	1.04102
t-BHP	SOD1	20.04	tubulin	23.27	-3.23	-3.144	0.042	0.971307	0.128	0.915099
t-BHP	SOD1	20.03	tubulin	22.99	-2.96		0.312	0.805524
t-BHP	SOD1	19.99	tubulin	23.01	-3.02		0.252	0.839731
t-BHP	SOD1	19.97	tubulin	23.05	-3.08		0.192	0.875391
t-BHP	SOD1	19.84	tubulin	23.27	-3.43		-0.158	1.11574
NC	SOD2	22.57	tubulin	22.59	-0.02	0.008	-0.028	1.0196	0	1
NC	SOD2	22.58	tubulin	22.45	0.13		0.122	0.918913
NC	SOD2	22.28	tubulin	22.32	-0.04		-0.048	1.03383
NC	SOD2	22.16	tubulin	22.1	0.06		0.052	0.964598
NC	SOD2	22.26	tubulin	22.35	-0.09		-0.098	1.07029
t-BHP	SOD2	24.24	tubulin	22.57	1.67	1.208	1.662	0.316001	1.2	0.435275
t-BHP	SOD2	23.61	tubulin	22.79	0.82		0.812	0.569592
t-BHP	SOD2	23.21	tubulin	22.01	1.2		1.192	0.437696
t-BHP	SOD2	23.44	tubulin	22.25	1.19		1.182	0.44074
t-BHP	SOD2	23.43	tubulin	22.27	1.16		1.152	0.450001

## Sheet: Figure 1E
	OD1	OD2	OD Average	Corrected	SOD Activity	Inhibition rate
Blank1	1.311	1.259	1.285
Blank2	0.041	0.045	0.043
Blank3	0.031	0.034	0.0325
NC	0.521	0.496	0.5085	0.4655	0.628195	62.8195
NC	0.591	0.612	0.6015	0.5585	0.553914	55.3914
NC	0.584	0.587	0.5855	0.5425	0.566693	56.6693
NC	0.601	0.616	0.6085	0.5655	0.548323	54.8323
NC	0.548	0.598	0.573	0.53	0.576677	57.6677
t-BHP	0.869	0.845	0.857	0.814	0.34984	34.984
t-BHP	0.795	0.771	0.783	0.74	0.408946	40.8946
t-BHP	0.762	0.812	0.787	0.744	0.405751	40.5751
t-BHP	0.79	0.771	0.7805	0.7375	0.410942	41.0942
t-BHP	0.8058	0.851	0.8284	0.7854	0.372684	37.2684

## Sheet: Figure 1F
NADPH Standard
Standerd	End amount NADPH (nmol)	OD1	OD2	OD Average	OD校准
1	0	0.041	0.035	0.038	0
2	20	0.218	0.391	0.3045	0.2665
3	40	0.621	0.648	0.6345	0.5965
4	60	0.914	0.961	0.9375	0.8995
5	80	1.211	1.245	1.228	1.19
6	100	1.405	1.51	1.4575	1.4195
Time 1							Time 2
Sample	OD1	OD2	OD Average	OD校准			Sample	OD1	OD2	OD Average	OD校准
Stabdard 1（BLANK）	0.041	0.035	0.038				Stabdard 1（BLANK）	0.047	0.042	0.0445
Reagent Control	1.251	1.295	1.273	1.235			Reagent Control	1.217	1.266	1.2415	1.1965
NC	1.284	1.351	1.3175	1.2795			NC	0.615	0.651	0.633	0.588
NC	1.245	1.26	1.2525	1.2145			NC	0.624	0.641	0.6325	0.5875
NC	1.168	1.161	1.1645	1.1265			NC	0.517	0.594	0.5555	0.5105
NC	1.292	1.251	1.2715	1.2335			NC	0.494	0.524	0.509	0.464
NC	1.189	1.13	1.1595	1.1215			NC	0.541	0.553	0.547	0.502
t-BHP	1.171	1.134	1.1525	1.1145			t-BHP	0.858	0.896	0.877	0.832
t-BHP	1.224	1.125	1.1745	1.1365			t-BHP	0.828	0.852	0.84	0.795
t-BHP	1.121	1.072	1.0965	1.0585			t-BHP	0.889	0.942	0.9155	0.8705
t-BHP	1.161	1.211	1.186	1.148			t-BHP	0.873	0.901	0.887	0.842
t-BHP	1.145	1.112	1.1285	1.0905			t-BHP	0.792	0.818	0.805	0.76
Sample	OD Time1	OD Time2	∆OD	NADPH (nmol)	GPx Activity (mU/mL)	GPx Activity (U/mL)
Reagent Control	1.235	1.1965	0.0385	2.50345
NC	1.2795	0.588	0.6915	47.5379	95075.9	95.0759
NC	1.2145	0.5875	0.627	43.0897	86179.3	86.1793
NC	1.1265	0.5105	0.616	42.331	84662.1	84.6621
NC	1.2335	0.464	0.7695	52.9172	105834	105.834
NC	1.1215	0.502	0.6195	42.5724	85144.8	85.1448
t-BHP	1.1145	0.832	0.2825	19.331	38662.1	38.6621
t-BHP	1.1365	0.795	0.3415	23.4	46800	46.8
t-BHP	1.0585	0.8705	0.188	12.8138	25627.6	25.6276
t-BHP	1.148	0.842	0.306	20.9517	41903.4	41.9034
t-BHP	1.0905	0.76	0.3305	22.6414	45282.8	45.2828

## Sheet: Figure 1G
H2O2 Standard curve
Standerd	End amount H2O2 (nmol)	OD1	OD2	OD Average	OD校准
1	0	0.059	0.058	0.0585	0
2	2	0.225	0.335	0.28	0.2215
3	4	0.601	0.552	0.5765	0.518
4	6	0.844	0.818	0.831	0.7725
5	8	1.118	1.059	1.0885	1.03
6	10	1.405	1.442	1.4235	1.365
Sample	OD1	OD2	OD Average	OD correction	∆OD	H2O2 amount（nmol）	Catalase activity(mU/mL)
High Control	1.324	1.259	1.2915	1.2325
NC	0.193	0.212	0.2025	0.1435	1.0895	8.22754	274.251
NC	0.23	0.26	0.245	0.186	1.047	7.91458	263.819
NC	0.165	0.212	0.1885	0.1295	1.1035	8.33063	277.688
NC	0.272	0.216	0.244	0.185	1.048	7.92194	264.065
NC	0.295	0.259	0.277	0.218	1.015	7.67894	255.965
t-BHP	0.229	0.231	0.23	0.171	1.062	8.02504	267.501
t-BHP	0.304	0.231	0.2675	0.2085	1.0245	7.7489	258.297
t-BHP	0.287	0.216	0.2515	0.1925	1.0405	7.86672	262.224
t-BHP	0.307	0.277	0.292	0.233	1	7.56848	252.283
t-BHP	0.244	0.281	0.2625	0.2035	1.0295	7.78571	259.524
注：反应30min，每样加10ul，稀释10倍
