# Supplementary material for: Accumulated ROS Activates HIF-1α-Induced Glycolysis and Exerts a Protective Effect on Sensory Hair Cells Against Noise-Induced Damage
Source: Front Mol Biosci. 2022 Jan 12;8:806650. doi: 10.3389/fmolb.2021.806650 (PMC8790562; doi:10.3389/fmolb.2021.806650)
Supplement: Supplementary file 2 [file Table4.XLS]

## Sheet: Figure 4A
HIF-1α
β-Tubulin
Control	80μL t-BHP
	0 μm t-BHP				80 μm t-BHP
	Duplicate 1	Duplicate 2	Duplicate 3	Ave	Duplicate 1	Duplicate 2	Duplicate 3	Ave
HIF-1a	27928	20243	31148	26439.7	96370	111121	105262	104251
β-Tubulin	66059	68826	68798	67894.3	66939	64181	71513	67544.3
HIF-1a	0.422774	0.294119	0.452746	0.389879	1.43967	1.73137	1.47193	1.54766
HIF-1a	1.08437	0.754384	1.16125		3.6926	4.44078	3.77534

## Sheet: Figure 4B
Sample	Genes	Ct	Internal referance	Ct	ΔCt	ΔCt Average	ΔΔCt	Fold Change	ΔΔCt Average	Fold Change Average
NC	hif1a	22.57	tubulin	20.05	2.52	2.342	0.178	0.883928	8.88178e-17	1
NC	hif1a	22.41	tubulin	20.13	2.28		-0.062	1.04391
NC	hif1a	22.36	tubulin	20.1	2.26		-0.082	1.05848
NC	hif1a	22.44	tubulin	20.12	2.32		-0.022	1.01537
NC	hif1a	22.51	tubulin	20.18	2.33		-0.012	1.00835
t-BHP	hif1a	22.62	tubulin	20.13	2.49	2.086	0.148	0.902501	-0.256	1.19416
t-BHP	hif1a	22.59	tubulin	20.52	2.07		-0.272	1.20748
t-BHP	hif1a	22.68	tubulin	20.57	2.11		-0.232	1.17446
t-BHP	hif1a	22.35	tubulin	20.58	1.77		-0.572	1.48658
t-BHP	hif1a	22.45	tubulin	20.46	1.99		-0.352	1.27633

## Sheet: Figure 4C
HIF-1α
Control
HIF-1α
t-BHP
	0 μm t-BHP				80 μm t-BHP
	Duplicate 1	Duplicate 2	Duplicate 3	Ave	Duplicate 1	Duplicate 2	Duplicate 3	Ave
HIF-1a	1.211	1.494	1.734	1.47967	4.125	5.111	4.588	3.07867
HIF-1a	0.818428	1.00969	1.17189		2.78779	3.45416	3.1007

## Sheet: Figure 4D
								siNC				siHIFA
								Duplicate 1	Duplicate 2	Duplicate 3	Ave	Duplicate 1	Duplicate 2	Duplicate 3	Ave
HIF-1α							HIF-1a	70402	78896	62053	70450.3	21113	17738	22743	20531.3
							β-Tubulin	46378	43912	46701	45663.7	38899	39922	42017	40279.3
β-Tubulin							HIF-1a	1.518	1.79668	1.32873	1.54781	0.542765	0.444316	0.541281	0.509454
							HIF-1a	0.980746	1.16079	0.85846		0.350667	0.287062	0.349708
Control	Control + siNC	t-BHP + siHif1a 1	t-BHP + siHif1a 2

## Sheet: Figure 4E
	Blank	siNC 0μM	siNC 80μM	siHif1a 0μM	siHif1a80μM
Duplicate 1	0.066	1.201	1.027	1.207	0.733
Duplicate 2	0.067	1.192	0.921	1.231	0.719
Duplicate 3	0.067	1.166	1.024	1.225	0.684
Duplicate 4	0.061	1.226	1.099	1.158	0.752
Duplicate 5	0.065	1.251	1.078	1.206	0.766
Average	0.0652
Corrected
	Blank	siNC 0μM	siNC 80μM	siHif1a 0μM	siHif1a80μM
Duplicate 1		1.136	0.962	1.142	0.668
Duplicate 2		1.127	0.856	1.166	0.654
Duplicate 3		1.101	0.959	1.16	0.619
Duplicate 4		1.161	1.034	1.093	0.687
Duplicate 5		1.186	1.013	1.141	0.701
Average		1.1422	0.9648	1.1404	0.6658
Viability
	Blank	siNC 0μM	siNC 80μM	siHif1a 0μM	siHif1a80μM
Duplicate 1		0.994746	0.842382	1	0.584939
Duplicate 2		0.986865	0.749562	1.02102	0.57268
Duplicate 3		0.964098	0.839755	1.01576	0.542032
Duplicate 4		1.01664	0.905429	0.957093	0.601576
Duplicate 5		1.03853	0.88704	0.999124	0.613835
Average		1.00018	0.844834	0.998599	0.583012

## Sheet: Figure 4F
ATP Fluoroscence
Standard
Concentration（uM）	0.01	0.05	0.1	0.5	1	5	10
RLU 1	139500	179000	203000	808000	1182000	5108000	9320000
RLU 2	143000	202000	229000	781000	1196000	5596000	10062000
RLU 3	147188	188000	221000	783000	1193000	5284000	10140000
RLU Average	143229	189667	217667	790667	1.19033e+06	5.32933e+06	9.84067e+06
	siNC 0μM	siNC 80μM	siHif1a 0μM	siHif1a80μM
RLU 1	7410000	6795000	9152000	5991000
RLU 2	7300000	7511000	9184000	5715000
RLU 3	7712000	7472000	7951000	5299000
RLU 4	8267000	7081000	9158000	5015000
RLU 5	7028000	6995000	8825000	5514000
	siNC 0μM	siNC 80μM	siHif1a 0μM	siHif1a80μM
Concentration 1（uM）	7.38071	6.75066	9.16536	5.92697
Concentration 2（uM）	7.26802	7.48419	9.19815	5.64421
Concentration 3（uM）	7.69011	7.44423	7.93496	5.21803
Concentration 4（uM）	8.25869	7.04366	9.17151	4.92708
Concentration 5（uM）	6.98936	6.95555	8.83036	5.43829
	siNC 0μM	siNC 80μM	siHif1a 0μM	siHif1a80μM
ATP 1（uM）	73.8071	67.5066	91.6536	59.2697
ATP 2（uM）	72.6802	74.8419	91.9815	56.4421
ATP 3（uM）	76.9011	74.4423	79.3496	52.1803
ATP 4（uM）	82.5869	70.4366	91.7151	49.2708
ATP 5（uM）	69.8936	69.5555	88.3036	54.3829
BCA
Standard
OD	1.185	0.753	0.546	0.417	0.351	0.325
Concentration ug/ml	2000	1000	500	250	125	62.5
	siNC 0μM	siNC 80μM	siHif1a 0μM	siHif1a80μM
Sample OD1	0.716	0.74	0.797	0.792
Sample OD2	0.73	0.747	0.776	0.803
Sample OD3	0.721	0.709	0.863	0.746
Sample OD4	0.76	0.771	0.874	0.72
Sample OD5	0.744	0.75	0.898	0.818
	siNC 0μM	siNC 80μM	siHif1a 0μM	siHif1a80μM
Sample1（ug/ul）	9.26518	9.8065	11.0921	10.9794
Sample2（ug/ul）	9.58095	9.96439	10.6185	11.2275
Sample3（ug/ul）	9.37796	9.1073	12.5808	9.94183
Sample4（ug/ul）	10.2576	10.5057	12.8289	9.3554
Sample5（ug/ul）	9.89672	10.0321	13.3702	11.5658
ATP production
	siNC 0μM	siNC 80μM	siHif1a 0μM	siHif1a80μM
ATP production 1	7.96608	6.88386	8.26294	5.39828
ATP production 2	7.58591	7.51094	8.66239	5.02715
ATP production 3	8.2002	8.17392	6.30721	5.24856
ATP production 4	8.05129	6.7046	7.14912	5.26656
ATP production 5	7.0623	6.93333	6.60451	4.70205
（umol/g Protein）

## Sheet: Figure 4G
Depth	Name	Statistic	#Cells
	2-NBDG 20201209_Tube_073.fcs		20000						siNC
>	Lymphocytes	76.3	15260
> >	Geometric Mean : FITC-A	859
	2-NBDG 20201209_Tube_074.fcs		20000
>	Lymphocytes	74.3	14860
> >	Geometric Mean : FITC-A	834
	2-NBDG 20201209_Tube_075.fcs		20000
>	Lymphocytes	74.3	14863
> >	Geometric Mean : FITC-A	815
	2-NBDG 20201209_Tube_076.fcs		20000
>	Lymphocytes	80	15999						siNC t-BHP
> >	Geometric Mean : FITC-A	1271
	2-NBDG 20201209_Tube_077.fcs		20000
>	Lymphocytes	79	15798
> >	Geometric Mean : FITC-A	1271
	2-NBDG 20201209_Tube_078.fcs		20000
>	Lymphocytes	76.5	15297
> >	Geometric Mean : FITC-A	1252
	2-NBDG 20201209_Tube_079.fcs		20000
>	Lymphocytes	83.1	16617						siHif1a
> >	Geometric Mean : FITC-A	630
	2-NBDG 20201209_Tube_080.fcs		20000
>	Lymphocytes	83.2	16636
> >	Geometric Mean : FITC-A	605
	2-NBDG 20201209_Tube_081.fcs		20000
>	Lymphocytes	83.9	16779
> >	Geometric Mean : FITC-A	656
	2-NBDG 20201209_Tube_082.fcs		20000
>	Lymphocytes	85.4	17083						siHif1a t-BHP
> >	Geometric Mean : FITC-A	565
	2-NBDG 20201209_Tube_083.fcs		20000
>	Lymphocytes	86.9	17386
> >	Geometric Mean : FITC-A	549
	2-NBDG 20201209_Tube_084.fcs		20000
>	Lymphocytes	86.7	17334
> >	Geometric Mean : FITC-A	604

## Sheet: Figure 4H
BCA
Standrad
OD	1.11184	0.633727	0.395184	0.255948	0.18633	0.14845	0.0911175
Concentration ug/ml	2000	1000	500	250	125	62.5	0
Protein concentration
	siNC 0μM					siNC 80μM					siNC 0μM					siNC 80μM
	Duplicate 1	Duplicate 2	Duplicate 3	Duplicate 4	Duplicate 5	Duplicate 1	Duplicate 2	Duplicate 3	Duplicate 4	Duplicate 5	Duplicate 1	Duplicate 2	Duplicate 3	Duplicate 4	Duplicate 5	Duplicate 1	Duplicate 2	Duplicate 3	Duplicate 4	Duplicate 5
OD	0.876424	0.922041	0.957587	0.896806	0.898625	0.861016	0.816249	0.879214	0.862714	0.819039	0.816154	0.858634	0.891736	0.835134	0.836829	0.801806	0.760117	0.818752	0.803387	0.762715
Protein concentration ug/ml	1742.94	1833.66	1904.35	1783.48	1787.1	1712.3	1623.27	1748.49	1715.68	1628.82	1623.09	1707.56	1773.4	1660.83	1664.2	1594.55	1511.64	1628.25	1597.7	1516.81
0.1M NaOH ul	100	100	100	100	100	100	100	100	100	100	100	100	100	100	100	100	100	100	100	100
Protein content ug	174.294	183.366	190.435	178.348	178.71	171.23	162.327	174.849	171.568	162.882	162.309	170.756	177.34	166.083	166.42	159.455	151.164	162.825	159.77	151.681
Lactate release
Blank OD	0.037
Control OD	0.128	(3mM)
Corrected	0.091
	Hct8 Hct8/Fu					Hct15 Hct15/Fu					Hct8 Hct8/Fu					Hct15 Hct15/Fu
	Duplicate 1	Duplicate 2	Duplicate 3	Duplicate 4	Duplicate 5	Duplicate 1	Duplicate 2	Duplicate 3	Duplicate 4	Duplicate 5	Duplicate 1	Duplicate 2	Duplicate 3	Duplicate 4	Duplicate 5	Duplicate 1	Duplicate 2	Duplicate 3	Duplicate 4	Duplicate 5
OD	0.184065	0.180931	0.186671	0.172748	0.173429	0.210732	0.213789	0.198006	0.197703	0.208843	0.132329	0.146924	0.151586	0.156521	0.148953	0.150046	0.145581	0.14875	0.148523	0.156891
Corrected	0.136065	0.132931	0.138671	0.124748	0.125429	0.162732	0.165789	0.150006	0.149703	0.160843	0.0843286	0.0989241	0.103586	0.108521	0.100953	0.102046	0.0975815	0.10075	0.100523	0.108891
OD/Control	2.38711	2.33212	2.43283	2.18857	2.2005	2.85494	2.90857	2.63169	2.62638	2.8218	1.47945	1.73551	1.8173	1.90387	1.7711	1.79028	1.71196	1.76754	1.76355	1.91037
Lactate concentration mmol/L	7.16133	6.99635	7.2985	6.56571	6.60151	8.56482	8.72571	7.89506	7.87913	8.46541	4.43835	5.20653	5.45189	5.71162	5.3133	5.37085	5.13587	5.30263	5.29066	5.7311
Volumn mL	1	1	1	1	1	1	1	1	1	1	1	1	1	1	1	1	1	1	1	1
Lactate release umol	7.16133	6.99635	7.2985	6.56571	6.60151	8.56482	8.72571	7.89506	7.87913	8.46541	4.43835	5.20653	5.45189	5.71162	5.3133	5.37085	5.13587	5.30263	5.29066	5.7311
Lactate release corrected
Lactate release mmol/d / g protein	41.0875	38.1551	38.3253	36.8141	36.9399	50.0193	53.7538	45.1535	45.9242	51.9726	27.3451	30.491	30.7427	34.3901	31.927	33.6825	33.9754	32.5664	33.1143	37.7838
Avergae	38.2644					49.3647					30.9792					34.2245
	1					1.2901					0.809609					0.894421
corrected	1.07378	0.997143	1	0.962098	0.965385	1.3072	1.4048	1.18004	1.20018	1.35825	0.882693	0.984241	1	1.1101	1.0306	1.08726	1.09672	1.05123	1.06892	1.21965

## Sheet: Figure 4I
Sample	Genes	Ct	Internal referance	Ct	ΔCt	ΔCt Average	ΔΔCt	Fold Change	ΔΔCt Average	Fold Change Average
siNC	Glut1	26.1072	tubulin	19.83	6.2772	6.12216	0.15504	0.898107	3.55271e-16	1
siNC	Glut1	26.04	tubulin	19.89	6.15		0.02784	0.980888
siNC	Glut1	25.8944	tubulin	19.87	6.0244		-0.09776	1.07011
siNC	Glut1	25.9392	tubulin	19.89	6.0492		-0.07296	1.05187
siNC	Glut1	26.04	tubulin	19.93	6.11		-0.01216	1.00846
siNC 80μM t-BHP	Glut1	25.284	tubulin	19.89	5.394	5.31888	-0.72816	1.65653	-0.80328	1.74506
siNC 80μM t-BHP	Glut1	25.144	tubulin	19.81	5.334		-0.78816	1.72687
siNC 80μM t-BHP	Glut1	24.9312	tubulin	19.75	5.1812		-0.94096	1.91981
siNC 80μM t-BHP	Glut1	25.1088	tubulin	19.76	5.3488		-0.77336	1.70925
siNC 80μM t-BHP	Glut1	24.9064	tubulin	19.57	5.3364		-0.78576	1.724
siHif1a	Glut1	26.584	tubulin	19.64	6.944	6.79688	0.82184	0.56572	0.67472	0.626454
siHif1a	Glut1	26.344	tubulin	19.7	6.644		0.52184	0.696483
siHif1a	Glut1	26.4312	tubulin	19.67	6.7612		0.63904	0.64214
siHif1a	Glut1	26.6088	tubulin	19.74	6.8688		0.74664	0.59599
siHif1a	Glut1	26.5064	tubulin	19.74	6.7664		0.64424	0.63983
siHif1a 80μM t-BHP	Glut1	26.184	tubulin	19.7	6.484	6.54288	0.36184	0.778171	0.42072	0.747052
siHif1a 80μM t-BHP	Glut1	26.144	tubulin	19.63	6.514		0.39184	0.762157
siHif1a 80μM t-BHP	Glut1	26.2312	tubulin	19.57	6.6612		0.53904	0.688229
siHif1a 80μM t-BHP	Glut1	26.1088	tubulin	19.58	6.5288		0.40664	0.754378
siHif1a 80μM t-BHP	Glut1	26.2064	tubulin	19.68	6.5264		0.40424	0.755634
siNC	Hk2	27.4064	tubulin	19.83	7.5764	7.79048	-0.21408	1.15996	5.32907e-16	1
siNC	Hk2	27.5256	tubulin	19.89	7.6356		-0.15488	1.11333
siNC	Hk2	27.7872	tubulin	19.87	7.9172		0.12672	0.915911
siNC	Hk2	27.7984	tubulin	19.89	7.9084		0.11792	0.921515
siNC	Hk2	27.8448	tubulin	19.93	7.9148		0.12432	0.917436
siNC 80μM t-BHP	Hk2	26.2152	tubulin	19.89	6.3252	6.384	-1.46528	2.76117	-1.40648	2.6509
siNC 80μM t-BHP	Hk2	26.192	tubulin	19.81	6.382		-1.40848	2.65457
siNC 80μM t-BHP	Hk2	26.2808	tubulin	19.75	6.5308		-1.25968	2.39443
siNC 80μM t-BHP	Hk2	26.136	tubulin	19.76	6.376		-1.41448	2.66564
siNC 80μM t-BHP	Hk2	25.876	tubulin	19.57	6.306		-1.48448	2.79816
siHif1a	Hk2	28.301	tubulin	19.64	8.66102	8.7132	0.870544	0.546941	0.92272	0.527514
siHif1a	Hk2	28.463	tubulin	19.7	8.76304		0.97256	0.509601
siHif1a	Hk2	28.5505	tubulin	19.67	8.8805		1.09002	0.469756
siHif1a	Hk2	28.3003	tubulin	19.74	8.56032		0.76984	0.586483
siHif1a	Hk2	28.4411	tubulin	19.74	8.70112		0.91064	0.531949
siHif1a 80μM t-BHP	Hk2	27.6952	tubulin	19.7	7.99517	8.17398	0.204688	0.867726	0.383498	0.766577
siHif1a 80μM t-BHP	Hk2	27.8687	tubulin	19.63	8.23867		0.448192	0.732961
siHif1a 80μM t-BHP	Hk2	27.7217	tubulin	19.57	8.15166		0.361184	0.778525
siHif1a 80μM t-BHP	Hk2	27.9342	tubulin	19.58	8.35421		0.563728	0.676552
siHif1a 80μM t-BHP	Hk2	27.8102	tubulin	19.68	8.13018		0.339696	0.790208
siNC	Eno1	27.5888	tubulin	19.83	7.7588	7.39368	0.36512	0.776404	-8.88178e-16	1
siNC	Eno1	27.16	tubulin	19.89	7.27		-0.12368	1.08951
siNC	Eno1	27.1488	tubulin	19.87	7.2788		-0.11488	1.08288
siNC	Eno1	27.1376	tubulin	19.89	7.2476		-0.14608	1.10656
siNC	Eno1	27.3432	tubulin	19.93	7.4132		0.01952	0.986561
siNC 80μM t-BHP	Eno1	26.8128	tubulin	19.89	6.9228	6.94656	-0.47088	1.38595	-0.44712	1.36332
siNC 80μM t-BHP	Eno1	26.8128	tubulin	19.81	7.0028		-0.39088	1.31119
siNC 80μM t-BHP	Eno1	26.7768	tubulin	19.75	7.0268		-0.36688	1.28956
siNC 80μM t-BHP	Eno1	26.5216	tubulin	19.76	6.7616		-0.63208	1.5498
siNC 80μM t-BHP	Eno1	26.5888	tubulin	19.57	7.0188		-0.37488	1.29673
siHif1a	Eno1	27.0303	tubulin	19.64	7.39034	7.74167	-0.003344	1.00232	0.347987	0.785679
siHif1a	Eno1	27.0303	tubulin	19.7	7.33034		-0.063344	1.04488
siHif1a	Eno1	27.654	tubulin	19.67	7.98402		0.590336	0.664188
siHif1a	Eno1	27.7042	tubulin	19.74	7.96419		0.570512	0.673378
siHif1a	Eno1	27.7795	tubulin	19.74	8.03946		0.645776	0.639149
siHif1a 80μM t-BHP	Eno1	27.3475	tubulin	19.7	7.64746	7.71836	0.253776	0.838698	0.324682	0.798475
siHif1a 80μM t-BHP	Eno1	27.4192	tubulin	19.63	7.7892		0.39552	0.760215
siHif1a 80μM t-BHP	Eno1	27.4067	tubulin	19.57	7.83666		0.442976	0.735616
siHif1a 80μM t-BHP	Eno1	27.3941	tubulin	19.58	7.81411		0.420432	0.747201
siHif1a 80μM t-BHP	Eno1	27.1844	tubulin	19.68	7.50438		0.110704	0.926136
siNC	Pdk1	28.6944	tubulin	19.83	8.8644	8.78104	0.08336	0.943857	-7.10543e-16	1
siNC	Pdk1	28.7056	tubulin	19.89	8.8156		0.03456	0.976329
siNC	Pdk1	28.7392	tubulin	19.87	8.8692		0.08816	0.940722
siNC	Pdk1	28.6496	tubulin	19.89	8.7596		-0.02144	1.01497
siNC	Pdk1	28.5264	tubulin	19.93	8.5964		-0.18464	1.13653
siNC 80μM t-BHP	Pdk1	28.2944	tubulin	19.89	8.4044	8.4602	-0.37664	1.29831	-0.32084	1.24906
siNC 80μM t-BHP	Pdk1	28.1584	tubulin	19.81	8.3484		-0.43264	1.3497
siNC 80μM t-BHP	Pdk1	28.101	tubulin	19.75	8.351		-0.43004	1.34727
siNC 80μM t-BHP	Pdk1	28.2472	tubulin	19.76	8.4872		-0.29384	1.2259
siNC 80μM t-BHP	Pdk1	28.28	tubulin	19.57	8.71		-0.07104	1.05047
siHif1a	Pdk1	28.9377	tubulin	19.64	9.29773	9.1646	0.516688	0.698975	0.383565	0.766541
siHif1a	Pdk1	28.9503	tubulin	19.7	9.25027		0.469232	0.722349
siHif1a	Pdk1	28.7879	tubulin	19.67	9.1179		0.336864	0.791761
siHif1a	Pdk1	28.8876	tubulin	19.74	9.14755		0.366512	0.775656
siHif1a	Pdk1	28.7496	tubulin	19.74	9.00957		0.228528	0.853505
siHif1a 80μM t-BHP	Pdk1	28.6377	tubulin	19.7	8.93773	8.93522	0.156688	0.897082	0.154176	0.898645
siHif1a 80μM t-BHP	Pdk1	28.4614	tubulin	19.63	8.83141		0.050368	0.96569
siHif1a 80μM t-BHP	Pdk1	28.4245	tubulin	19.57	8.85448		0.07344	0.950369
siHif1a 80μM t-BHP	Pdk1	28.6389	tubulin	19.58	9.05886		0.277824	0.824834
siHif1a 80μM t-BHP	Pdk1	28.6736	tubulin	19.68	8.9936		0.21256	0.863005
siNC	Ldha	22.3216	tubulin	19.83	2.4916	2.4724	0.0192	0.98678	1.77636e-16	1
siNC	Ldha	22.2992	tubulin	19.89	2.4092		-0.0632	1.04478
siNC	Ldha	22.3216	tubulin	19.87	2.4516		-0.0208	1.01452
siNC	Ldha	22.4184	tubulin	19.89	2.5284		0.056	0.961927
siNC	Ldha	22.4112	tubulin	19.93	2.4812		0.0088	0.993919
siNC 80μM t-BHP	Ldha	21.1048	tubulin	19.89	1.2148	1.43104	-1.2576	2.39098	-1.04136	2.05817
siNC 80μM t-BHP	Ldha	21.0968	tubulin	19.81	1.2868		-1.1856	2.27458
siNC 80μM t-BHP	Ldha	21.208	tubulin	19.75	1.458		-1.0144	2.02006
siNC 80μM t-BHP	Ldha	21.3408	tubulin	19.76	1.5808		-0.8916	1.85523
siNC 80μM t-BHP	Ldha	21.1848	tubulin	19.57	1.6148		-0.8576	1.81202
siHif1a	Ldha	23.1974	tubulin	19.64	3.55738	3.81548	1.08498	0.4714	1.34308	0.394177
siHif1a	Ldha	23.6364	tubulin	19.7	3.93642		1.46402	0.362483
siHif1a	Ldha	23.649	tubulin	19.67	3.97896		1.50656	0.351949
siHif1a	Ldha	23.5737	tubulin	19.74	3.8337		1.3613	0.389232
siHif1a	Ldha	23.511	tubulin	19.74	3.77098		1.29858	0.406527
siHif1a 80μM t-BHP	Ldha	23.21	tubulin	19.7	3.51	3.42324	1.0376	0.487137	0.950835	0.517333
siHif1a 80μM t-BHP	Ldha	22.9751	tubulin	19.63	3.3451		0.872704	0.546122
siHif1a 80μM t-BHP	Ldha	23.1419	tubulin	19.57	3.57192		1.09952	0.466672
siHif1a 80μM t-BHP	Ldha	22.8486	tubulin	19.58	3.26861		0.796208	0.575861
siHif1a 80μM t-BHP	Ldha	23.1005	tubulin	19.68	3.42054		0.948144	0.518299

## Sheet: Figure 4J
										siNC + 0 μm t-BHP				siNC + 80 μm t-BHP				siHIF1A + 0 μm t-BHP				siHIF1A + 80 μm t-BHP
										Duplicate 1	Duplicate 2	Duplicate 3	Ave	Duplicate 1	Duplicate 2	Duplicate 3	Ave	Duplicate 1	Duplicate 2	Duplicate 3	Ave	Duplicate 1	Duplicate 2	Duplicate 3	Ave
GLUT1									GLUT1	60222	55444	63188	59618	73272	75657	74160	74363	36255	25414	23552	28407	37990	31540	32938	34156
									HK2	60460	56146	53716	56774	70017	79428	81659	77034.7	21422	26344	27183	24983	31276	31927	30389	31197.3
									ENO1	55780	51087	49155	52007.3	61813	65003	66603	64473	35954	36286	32401	34880.3	44618	37965	41298	41293.7
									PDK1	47693	45957	42111	45253.7	51046	56424	58828	55432.7	33972	26693	32078	30914.3	35298	35598	37007	35967.7
HK2									LDHA	71470	72246	83610	75775.3	87337	90630	109903	95956.7	21462	22129	25879	23156.7	22505	34385	33260	30050
									β-Tubulin	68935	70959	65704	68532.7	59789	62085	63113	61662.3	60115	55793	60666	58858	62832	63403	64481	63572
									GLUT1	0.873606	0.781353	0.961707	0.872222	1.22551	1.2186	1.17504	1.20638	0.603094	0.455505	0.388224	0.482274	0.604628	0.497453	0.510817	0.537633
ENO1									HK2	0.877058	0.791246	0.817545	0.828616	1.17107	1.27934	1.29385	1.24809	0.35635	0.472174	0.448076	0.425534	0.497772	0.503557	0.471286	0.490872
									ENO1	0.809168	0.719951	0.748128	0.759082	1.03385	1.047	1.0553	1.04538	0.598087	0.650368	0.534088	0.594181	0.710116	0.598789	0.640468	0.649791
									PDK1	0.691855	0.647656	0.64092	0.660143	0.853769	0.908819	0.932106	0.898231	0.565117	0.478429	0.528764	0.524103	0.561784	0.561456	0.573921	0.56572
									LDHA	1.03677	1.01814	1.27253	1.10915	1.46075	1.45977	1.74137	1.55397	0.357016	0.396627	0.426582	0.393408	0.358177	0.542324	0.515811	0.472104
PDK1
									GLUT1	1.00159	0.895819	1.10259		1.40504	1.39713	1.34717		0.691446	0.522236	0.445098		0.693205	0.570328	0.585651
									HK2	1.05846	0.9549	0.986639		1.41328	1.54395	1.56146		0.430055	0.569834	0.540752		0.600727	0.607708	0.568763
									ENO1	1.06598	0.948449	0.985569		1.36198	1.3793	1.39023		0.787908	0.856782	0.703597		0.935493	0.788832	0.843739
									PDK1	1.04804	0.981083	0.97088		1.29331	1.3767	1.41197		0.856052	0.724735	0.800984		0.851003	0.850506	0.869388
LDHA									LDHA	0.93475	0.917947	1.1473		1.31701	1.31612	1.57001		0.321884	0.357597	0.384604		0.322931	0.488957	0.465053
β-Tubulin
siNC	siNC + t-BHP	siHif1a	siHif1a + t-BHP
