# Supplementary material for: Accumulated ROS Activates HIF-1α-Induced Glycolysis and Exerts a Protective Effect on Sensory Hair Cells Against Noise-Induced Damage
Source: Front Mol Biosci. 2022 Jan 12;8:806650. doi: 10.3389/fmolb.2021.806650 (PMC8790562; doi:10.3389/fmolb.2021.806650)
Supplement: Supplementary file 3 [file Table2.XLS]

## Sheet: Figure 2A
Control
Depth	Name	Statistic	#Cells
	mito_Tube_031.fcs		20000
>	LIVING CELLS	83.4	16678
> >	Geometric Mean : PE-Texas Red-A	2190
	mito_Tube_032.fcs		20000
>	LIVING CELLS	83.4	16679
> >	Geometric Mean : PE-Texas Red-A	2154
	mito_Tube_033.fcs		20000
>	LIVING CELLS	84.6	16927
> >	Geometric Mean : PE-Texas Red-A	2173
	mito_Tube_037.fcs		20000
>	LIVING CELLS	76.5	15293
> >	Geometric Mean : PE-Texas Red-A	2356
	mito_Tube_038.fcs		20000
>	LIVING CELLS	74.8	14967
> >	Geometric Mean : PE-Texas Red-A	2374
80μM t-BHP					Control
Depth	Name	Statistic	#Cells
	mito_Tube_034.fcs		20000
>	LIVING CELLS	83.5	16702
> >	Geometric Mean : PE-Texas Red-A	1004
	mito_Tube_035.fcs		20000		80μM t-BHP
>	LIVING CELLS	84.2	16835
> >	Geometric Mean : PE-Texas Red-A	979
	mito_Tube_036.fcs		20000
>	LIVING CELLS	82.7	16536
> >	Geometric Mean : PE-Texas Red-A	999
	mito_Tube_040.fcs		20000
>	LIVING CELLS	85.7	17139
> >	Geometric Mean : PE-Texas Red-A	1045
	mito_Tube_041.fcs		20000
>	LIVING CELLS	82.1	16428
> >	Geometric Mean : PE-Texas Red-A	1039

## Sheet: Figure 2B
ATP Fluoroscence
Standard
Concentration（uM）	0.01	0.05	0.1	0.5	1	5	10
RLU 1	112500	144500	164000	612000	873000	4120000	7520000
RLU 2	99895	155600	168800	630000	884000	4110000	7470000
RLU 3	118700	152400	179000	632000	882000	4100000	7500000
RLU Average	110365	150833	170600	624667	879667	4110000	7.49667e+06
	NC	t-BHP
RLU 1	5530140	5.07114e+06
RLU 2	6194760	5.68059e+06
RLU 3	5755860	5.27812e+06
RLU 4	6169680	5.6576e+06
RLU 5	5693160	5.22063e+06
	NC	t-BHP
Concentration 1（uM）	7.20786	6.59153
Concentration 2（uM）	8.10029	7.40988
Concentration 3（uM）	7.51095	6.86946
Concentration 4（uM）	8.06661	7.379
Concentration 5（uM）	7.42676	6.79225
	NC	t-BHP
ATP 1（uM）	72.0786	65.9153
ATP 2（uM）	81.0029	74.0988
ATP 3（uM）	75.1095	68.6946
ATP 4（uM）	80.6661	73.79
ATP 5（uM）	74.2676	67.9225
BCA
Standard
OD	1.025	0.651	0.472	0.361	0.304	0.281
Concentration ug/ml	2000	1000	500	250	125	62.5
	NC	t-BHP
Sample OD1	0.486	0.502
Sample OD2	0.495	0.507
Sample OD3	0.489	0.481
Sample OD4	0.448	0.469
Sample OD5	0.505	0.468
	NC	t-BHP
Sample1（ug/ul）	5.78851	6.20587
Sample2（ug/ul）	6.02327	6.3363
Sample3（ug/ul）	5.86676	5.65808
Sample4（ug/ul）	4.79728	5.34506
Sample5（ug/ul）	6.28413	5.31898
ATP production
	NC	t-BHP
ATP production 1	12.452	10.6214
ATP production 2	13.4483	11.6943
ATP production 3	12.8025	12.141
ATP production 4	16.815	13.8053
ATP production 5	11.8183	12.7698
（umol/g Protein）

## Sheet: Figure 2C
Control
Depth	Name	Statistic	#Cells
	2-NBDG 20201209_Tube_067.fcs		20000
>	Lymphocytes	88.5	17697
> >	Geometric Mean : FITC-A	1208
	2-NBDG 20201209_Tube_068.fcs		20000
>	Lymphocytes	87	17391
> >	Geometric Mean : FITC-A	1202
	2-NBDG 20201209_Tube_069.fcs		20000
>	Lymphocytes	86.1	17225
> >	Geometric Mean : FITC-A	1197
t-BHP
	2-NBDG 20201209_Tube_070.fcs		20000
>	Lymphocytes	86	17197
> >	Geometric Mean : FITC-A	1745
	2-NBDG 20201209_Tube_071.fcs		20000
>	Lymphocytes	85.6	17121	Control
> >	Geometric Mean : FITC-A	1735
	2-NBDG 20201209_Tube_072.fcs		20000
>	Lymphocytes	84.9	16989
> >	Geometric Mean : FITC-A	1756
				t-BHP

## Sheet: Figure 2D
BCA
Standrad
OD	1.00346	0.571956	0.356664	0.231	0.168168	0.13398	0.082236
Concentration ug/ml	2000	1000	500	250	125	62.5	0
Protein concentration
	Control					60ul t-BHP
	Duplicate 1	Duplicate 2	Duplicate 3	Duplicate 4	Duplicate 5	Duplicate 1	Duplicate 2	Duplicate 3	Duplicate 4	Duplicate 5
OD	0.837081	0.88065	0.914601	0.856548	0.858286	0.822365	0.779607	0.839746	0.823987	0.782272
Protein concentration ug/ml	1464.92	1553.62	1622.75	1504.55	1508.09	1434.96	1347.9	1470.34	1438.26	1353.33
0.1M NaOH ul	100	100	100	100	100	100	100	100	100	100
Protein content ug	146.492	155.362	162.275	150.455	150.809	143.496	134.79	147.034	143.826	135.333
Lactate release
Blank OD	0.048
Control OD	0.105	(3mM)
Corrected	0.057
	Control					60ul t-BHP
	Duplicate 1	Duplicate 2	Duplicate 3	Duplicate 4	Duplicate 5	Duplicate 1	Duplicate 2	Duplicate 3	Duplicate 4	Duplicate 5
OD	0.15326	0.15065	0.15543	0.16049	0.15273	0.19795	0.19206	0.19624	0.19594	0.20698
Corrected	0.10526	0.10265	0.10743	0.11249	0.10473	0.14995	0.14406	0.14824	0.14794	0.15898
OD/Control	1.84667	1.80088	1.88474	1.97351	1.83737	2.6307	2.52737	2.6007	2.59544	2.78912
Lactate concentration mmol/L	5.54	5.40263	5.65421	5.92053	5.51211	7.89211	7.58211	7.80211	7.78632	8.36737
Volumn mL	1	1	1	1	1	1	1	1	1	1
Lactate release umol	5.54	5.40263	5.65421	5.92053	5.51211	7.89211	7.58211	7.80211	7.78632	8.36737
Lactate release corrected
Lactate release mmol/d / g protein	37.8178	34.7744	34.8434	39.3508	36.5502	54.999	56.2513	53.0632	54.1371	61.8282
Avergae	36.6673					56.0557
	1					1.52877
corrected	1.03138	0.948375	1	1.07318	0.996806	1.49994	1.5341	1.44715	1.47644	1.68619

## Sheet: Figure 2E & 2F
NADH Standard Curve
Standerd	End Conc NADH in well (nmol)	OD1	OD2	OD Average	OD校准
1	0	0.082	0.076	0.079	0
2	2.5	0.314	0.331	0.3225	0.2435
3	5	0.534	0.528	0.531	0.452
4	7.5	0.754	0.707	0.7305	0.6515
5	10	0.901	0.934	0.9175	0.8385
6	12.5	1.195	1.112	1.1535	1.0745
Sample	OD1	OD2	OD Average	OD-blank	NADH （nmol）	LDH Activity (mU/mL)
NC	0.324	0.339	0.3315	0.2525	2.79073	1860.48
NC	0.354	0.379	0.3665	0.2875	3.2069	2137.93
NC	0.301	0.339	0.32	0.241	2.65398	1769.32
NC	0.313	0.344	0.3285	0.2495	2.75505	1836.7
NC	0.32	0.334	0.327	0.248	2.73722	1824.81
t-BHP	0.615	0.649	0.632	0.553	6.36385	4242.57
t-BHP	0.62	0.637	0.6285	0.5495	6.32224	4214.82
t-BHP	0.701	0.725	0.713	0.634	7.32699	4884.66
t-BHP	0.718	0.682	0.7	0.621	7.17241	4781.61
t-BHP	0.645	0.709	0.677	0.598	6.89893	4599.29
Mito-NC	1.017	0.991	1.004	0.925	10.7872	7191.44
Mito-NC	1.148	0.95	1.049	0.97	11.3222	7548.16
Mito-NC	1.286	1.277	1.2815	1.2025	14.0868	9391.2
Mito-NC	1.168	1.094	1.131	1.052	12.2973	8198.18
Mito-NC	1.274	1.101	1.1875	1.1085	12.9691	8646.06
Mito-t-BHP	0.946	1.051	0.9985	0.9195	10.7218	7147.84
Mito-t-BHP	1.022	1.159	1.0905	1.0115	11.8157	7877.13
Mito-t-BHP	1.153	1.171	1.162	1.083	12.6659	8443.92
Mito-t-BHP	1.159	1.032	1.0955	1.0165	11.8751	7916.77
Mito-t-BHP	1.183	1.086	1.1345	1.0555	12.3389	8225.92
注：反应15min，每样加10ul，稀释100倍

## Sheet: Figure 2G-L
ECAR (mpH/min)
	A01	A02	A03	A04	A05	A06	A07	A08	A09	A10	A11	A12
Time	Background	NC	NC	NC	NC	NC	t-BHP	t-BHP	t-BHP	t-BHP	t-BHP	Background
1.30936		15.8288	18.1465	14.7387	17.8338	12.9607	27.4808	31.0302	23.6871	21.938	22.7114
7.76849		19.9174	17.7867	22.3075	15.8301	12.5018	31.7168	30.533	23.3076	17.3917	26.2123
14.2316		20.014	19.464	22.4157	17.323	13.2028	28.303	32.4357	24.76	19.882	23.3909
20.7919		57.6066	75.4646	64.5193	48.3402	54.3148	101.082	88.1134	113.675	98.7703	103.965
27.2529		59.2123	77.5682	66.3178	48.7226	54.7445	101.161	92.0368	113.966	95.1358	104.031
33.7165		60.4489	73.2782	67.0967	47.6778	54.5138	103.062	90.4878	107.249	106.102	105.601
40.2671		162.603	181.929	134.382	138.877	138.047	203.683	194.124	211.806	193.359	168.333
46.7315		165.885	192.886	137.095	147.241	145.205	214.525	195.362	214.184	199.888	177.293
53.1933		168.364	197.419	139.144	150.702	147.51	213.774	198.811	215.383	203.541	176.673
59.7487		23.5537	21.4642	27.8696	27.0479	30.8553	46.5096	48.7604	37.2217	39.8844	38.4377
66.2115		32.2024	22.5609	28.9761	20.8611	25.9851	33.1422	31.8623	24.3224	16.3125	27.3902
72.6864		30.456	20.6728	28.216	19.9413	23.6973	29.2885	22.8412	17.436	20.1144	24.2054
	Time	NC	NC	NC	NC	NC	t-BHP	t-BHP	t-BHP	t-BHP	t-BHP
	A	18.5868	18.4657	19.8206	16.9956	12.8884	29.1669	31.3329	23.9183	19.7372	24.1049
	B	59.0893	75.437	65.9779	48.2469	54.5244	101.768	90.2127	111.63	100.003	104.533
	C	165.617	190.745	136.874	145.607	143.587	210.66	196.099	213.791	198.929	174.1
	D	28.7373	21.566	28.3539	22.6168	26.8459	36.3134	34.488	26.3267	25.4371	30.0111
	Non-Glycolytic Acidification	28.7373	21.566	28.3539	22.6168	26.8459	36.3134	34.488	26.3267	25.4371	30.0111
	Glycolysis	30.3519	53.871	37.624	25.6301	27.6785	65.455	55.7247	85.3037	74.5657	74.5215
	Glycolytic Capacity	136.88	169.179	108.52	122.99	116.741	174.347	161.611	187.464	173.492	144.088
	Glycolytic Reserve	106.528	115.308	70.8957	97.3598	89.0626	108.892	105.886	102.16	98.9266	69.5669
OCR (pmol/min):
	A01	A02	A03	A04	A05	A06	A07	A08	A09	A10	A11	A12
Time	Background	NC	NC	NC	NC	NC	t-BHP	t-BHP	t-BHP	t-BHP	t-BHP	Background
1.30936		280.459	259.649	291.906	249.065	258.556	195.434	201.869	206.765	185.425	228.182
7.76849		272.398	273.936	284.636	204.943	243.194	214.018	178.992	189.65	178.834	246.048
14.2316		276.991	253.656	276.996	241.684	262.685	182.135	175.553	191.987	175.289	219.097
20.7919		65.0463	62.6545	99.7293	67.3881	65.1981	53.47	59.6279	52.552	57.7114	50.9115
27.2529		66.0992	63.5387	91.997	68.3357	66.0558	75.6433	72.699	74.0712	70.319	71.33
33.7165		77.6466	76.7618	97.0182	78.7284	78.8821	78.5326	87.1434	77.2816	85.2101	77.1639
40.2671		554.583	500.992	700.199	512.518	492.659	409.291	369.266	445.327	375.256	400.733
46.7315		550.405	503.752	695.097	638.981	508.758	430.8	401.06	469.226	408.033	405.948
53.1933		554.04	511.778	679.032	624.522	512.029	423.647	416.991	459.056	402.601	417.579
59.7487		41.6865	46.5688	38.7807	49.595	46.3642	84.0204	46.8175	83.3791	43.637	55.8549
66.2115		27.259	40.0402	50.6908	43.2621	33.3795	56.8492	54.403	53.1889	51.4571	40.2706
72.6864		34.9251	31.4477	41.3403	34.9274	40.279	52.8952	57.5288	48.7956	54.6796	51.3569
	Time	NC	NC	NC	NC	NC	t-BHP	t-BHP	t-BHP	t-BHP	t-BHP
	A	276.616	262.414	284.513	231.897	254.812	197.196	185.471	196.134	179.85	231.109
	B	69.5974	67.6517	96.2482	71.484	70.0453	69.2153	73.1568	67.9683	71.0802	66.4685
	C	553.009	505.507	691.443	592.007	504.482	421.246	395.772	457.87	395.297	408.087
	D	34.6235	39.3522	43.6039	42.5949	40.0076	64.5883	52.9164	61.7879	49.9246	49.1608
	Basal Respiration	241.993	223.061	240.909	189.302	214.804	132.607	132.555	134.346	129.925	181.948
	ATP Production	207.019	194.762	188.265	160.413	184.767	127.98	112.315	128.166	108.769	164.64
	Maximal Respiration	518.386	466.155	647.839	549.412	464.474	356.658	342.856	396.082	345.372	358.926
	Non-Mitochondrial Oxygen Consumption	34.6235	39.3522	43.6039	42.5949	40.0076	64.5883	52.9164	61.7879	49.9246	49.1608
