# Supplementary material for: Accumulated ROS Activates HIF-1α-Induced Glycolysis and Exerts a Protective Effect on Sensory Hair Cells Against Noise-Induced Damage
Source: Front Mol Biosci. 2022 Jan 12;8:806650. doi: 10.3389/fmolb.2021.806650 (PMC8790562; doi:10.3389/fmolb.2021.806650)
Supplement: Supplementary file 5 [file Table5.XLS]

## Sheet: Figure 54A-C
Before noise exposure								After noise exposure
	Before noise exposure										After noise exposure
Animal no.	1	2	3	4	5	6	7	8	9	10	1	2	3	4	5	6	7	8	9	10
ABR (dB SPL)
click threshold	45	35	35	25	30	40	65	25	35	40	75	75	80	*	90	85	80	95	NR（100）	85
tone-pip threshold
4k Hz	30	40	20	35	30	50	25	30	45	25	80	70	80	*	90	85	NR（100）	*	80	90
8k Hz	30	45	20	40	30	35	25	30	35	40	90	80	NR（100）	*	90	85	80	*	90	85
12k Hz	30	40	30	35	25	35	30	30	35	40	80	85	95	*	90	85	80	*	85	75
16k Hz	30	40	35	30	25	35	35	25	35	30	80	90	70	*	75	80	90	*	85	75
24k Hz	35	30	30	30	25	35	25	30	40	30	70	90	70	*	NR（100）	90	80	*	85	80
32k Hz	35	30	20	30	25	20	35	30	25	20	80	90	80	*	85	90	80	*	NR（100）	85
DPOAE (dB SPL)
4k Hz	70	50	70	60	50	70	60	70	60	60	70	80	70	*	80	80	NR（100）	*	90	80
8k Hz	30	20	20	20	30	20	30	40	30	20	60	60	70	*	70	80	70	*	70	80
12k Hz	30	30	40	20	30	30	30	20	30	30	70	70	80	*	90	80	70	*	80	90
16k Hz	20	20	20	20	20	20	20	30	30	20	80	70	60	*	90	70	80	*	90	80
24k Hz	20	20	20	20	30	20	30	20	20	30	80	80	80	*	90	80	NR（100）	*	80	90
32k Hz	30	30	20	20	20	30	20	20	20	30	80	80	70	*	80	90	NR（100）	*	80	90
* died after being anesthetized

## Sheet: Figure 6A
Before noise exposure
After noise exposure
		Myosin VIIa			7-HNE		DAPI

## Sheet: Figure 6B
Before noise exposure
After noise exposure
	Myosin VIIa		HIF-1a		DAPI			Myosin VIIa		GLUT1		DAPI			Myosin VIIa		LDHA		DAPI
