# Supplementary material for: Accumulated ROS Activates HIF-1α-Induced Glycolysis and Exerts a Protective Effect on Sensory Hair Cells Against Noise-Induced Damage
Source: Front Mol Biosci. 2022 Jan 12;8:806650. doi: 10.3389/fmolb.2021.806650 (PMC8790562; doi:10.3389/fmolb.2021.806650)
Supplement: Supplementary file 6 [file Table3.XLS]

## Sheet: Figure 3A
									0 μm t-BHP				80 μm t-BHP
GLUT1									Duplicate 1	Duplicate 2	Duplicate 3	Ave	Duplicate 1	Duplicate 2	Duplicate 3	Ave
								GLUT1	57422	53645	59129	56732	85358	85402	87403	86054.3
								HK2	53706	57088	54525	55106.3	87778	87455	70788	82007
HK2								ENO1	69533	60851	62568	64317.3	92126	86810	87859	88931.7
								PDK1	53885	61264	61026	58725	71231	89867	72541	77879.7
								LDHA	55551	47226	54601	52459.3	111261	93368	97269	100633
ENO1								β-Tubulin	56046	60756	68291	61697.7	62362	64264	63661	63429
								GLUT1	1.02455	0.882958	0.865839	0.924449	1.36875	1.32892	1.37294	1.35687
								HK2	0.958249	0.939627	0.798421	0.898766	1.40756	1.36087	1.11195	1.29346
PDK1								ENO1	1.24064	1.00156	0.916197	1.0528	1.47728	1.35083	1.38011	1.40274
								PDK1	0.961442	1.00836	0.893617	0.954474	1.14222	1.3984	1.13949	1.2267
								LDHA	0.991168	0.777306	0.799534	0.856003	1.78412	1.45288	1.52792	1.58831
LDHA
								GLUT1	1.10828	0.955118	0.9366		1.48061	1.43753	1.48515
								HK2	1.06618	1.04546	0.888353		1.5661	1.51416	1.2372
								ENO1	1.17842	0.951333	0.870247		1.40319	1.28309	1.31089
β-Tubulin								PDK1	1.0073	1.05646	0.936241		1.1967	1.4651	1.19384
								LDHA	1.1579	0.908065	0.934032		2.08424	1.69729	1.78495
Control	80μL t-BHP

## Sheet: Figure 3B
Sample	Genes	Ct	Internal reference	Ct	ΔCt	ΔCt Average	ΔΔCt	Fold Change	ΔΔCt Average	Fold Change Average
NC	Glut1	23.31	tubulin	21.1	2.21	2.062	0.148	0.902501	8.88178e-17	1
NC	Glut1	23.25	tubulin	21.17	2.08		0.018	0.987601
NC	Glut1	23.12	tubulin	21.14	1.98		-0.082	1.05848
NC	Glut1	23.16	tubulin	21.16	2		-0.062	1.04391
NC	Glut1	23.25	tubulin	21.21	2.04		-0.022	1.01537
t-BHP	Glut1	21.95	tubulin	21.17	0.78	0.724	-1.282	2.43176	-1.338	2.52801
t-BHP	Glut1	22.45	tubulin	21.51	0.94		-1.122	2.17648
t-BHP	Glut1	22.26	tubulin	21.55	0.71		-1.352	2.55266
t-BHP	Glut1	22.24	tubulin	21.56	0.68		-1.382	2.60629
t-BHP	Glut1	21.97	tubulin	21.46	0.51		-1.552	2.93223
NC	Hk2	24.47	tubulin	21.23	3.24	3.458	-0.218	1.16312	-1.77636e-16	1
NC	Hk2	24.13	tubulin	21.23	2.9		-0.558	1.47223
NC	Hk2	24.81	tubulin	21.09	3.72		0.262	0.833931
NC	Hk2	24.82	tubulin	21.31	3.51		0.052	0.964598
NC	Hk2	25.04	tubulin	21.12	3.92		0.462	0.725979
t-BHP	Hk2	22.96	tubulin	20.86	2.1	2.206	-1.358	2.5633	-1.252	2.38171
t-BHP	Hk2	22.85	tubulin	20.81	2.04		-1.418	2.67215
t-BHP	Hk2	22.84	tubulin	20.72	2.12		-1.338	2.52801
t-BHP	Hk2	22.8	tubulin	20.71	2.09		-1.368	2.58112
t-BHP	Hk2	23.55	tubulin	20.87	2.68		-0.778	1.71475
NC	Eno1	24.99	tubulin	20.14	4.85	4.276	0.574	0.671752	3.55271e-16	1
NC	Eno1	24.25	tubulin	20.16	4.09		-0.186	1.13761
NC	Eno1	24.24	tubulin	20.21	4.03		-0.246	1.18591
NC	Eno1	24.23	tubulin	20.17	4.06		-0.216	1.16151
NC	Eno1	24.86	tubulin	20.51	4.35		0.074	0.95
t-BHP	Eno1	23.94	tubulin	20.55	3.39	3.442	-0.886	1.84805	-0.834	1.78262
t-BHP	Eno1	23.94	tubulin	20.56	3.38		-0.896	1.8609
t-BHP	Eno1	23.64	tubulin	20.16	3.48		-0.796	1.73628
t-BHP	Eno1	23.68	tubulin	20.23	3.45		-0.826	1.77276
t-BHP	Eno1	23.74	tubulin	20.23	3.51		-0.766	1.70055
NC	Pdk1	25.62	tubulin	21.09	4.53	4.434	0.096	0.935623	3.55271e-16	1
NC	Pdk1	25.63	tubulin	21.31	4.32		-0.114	1.08222
NC	Pdk1	25.66	tubulin	21.12	4.54		0.106	0.929161
NC	Pdk1	25.58	tubulin	21.16	4.42		-0.014	1.00975
NC	Pdk1	25.47	tubulin	21.11	4.36		-0.074	1.05263
t-BHP	Pdk1	25.62	tubulin	21.52	4.1	4.172	-0.334	1.2605	-0.262	1.19914
t-BHP	Pdk1	25.32	tubulin	21.1	4.22		-0.214	1.1599
t-BHP	Pdk1	25.45	tubulin	21.17	4.28		-0.154	1.11265
t-BHP	Pdk1	25.31	tubulin	21.14	4.17		-0.264	1.2008
t-BHP	Pdk1	25.25	tubulin	21.16	4.09		-0.344	1.26927
NC	Ldha	19.93	tubulin	20.21	-0.28	-0.53	0.25	0.840896	4.44089e-17	1
NC	Ldha	19.91	tubulin	20.17	-0.26		0.27	0.82932
NC	Ldha	19.93	tubulin	20.51	-0.58		-0.05	1.03526
NC	Ldha	19.57	tubulin	20.55	-0.98		-0.45	1.36604
NC	Ldha	20.01	tubulin	20.56	-0.55		-0.02	1.01396
t-BHP	Ldha	19.29	tubulin	21.16	-1.87	-1.662	-1.34	2.53151	-1.132	2.19162
t-BHP	Ldha	19.64	tubulin	21.23	-1.59		-1.06	2.08493
t-BHP	Ldha	19.65	tubulin	21.23	-1.58		-1.05	2.07053
t-BHP	Ldha	19.59	tubulin	21.09	-1.5		-0.97	1.95884
t-BHP	Ldha	19.54	tubulin	21.31	-1.77		-1.24	2.36199

## Sheet: Figure 3C
GLUT1
Control
GLUT1
t-BHP
LDHA
Control
										0 μm t-BHP				80 μm t-BHP
										Duplicate 1	Duplicate 2	Duplicate 3	Ave	Duplicate 1	Duplicate 2	Duplicate 3	Ave
									GLUT1	4.272	3.313	4.156	3.91367	7.724	8.193	7.565	5.30567
									LDHA	3.123	3.305	3.562	3.33	6.906	6.414	5.927	4.44
LDHA									GLUT1	1.09156	0.846521	1.06192		1.9736	2.09343	1.93297
t-BHP									LDHA	0.937838	0.992492	1.06967		2.07387	1.92613	1.77988

## Sheet: Figure 3D
Raw data
	Blank	t-BHP 0μM			t-BHP 80μM
		control	3-BrPA	AZ-33	control	3-BrPA	AZ-33
Duplicate 1	0.071	1.312	0.862	0.921	1.188	0.415	0.535
Duplicate 2	0.074	1.356	0.814	0.948	1.164	0.469	0.545
Duplicate 3	0.082	1.415	0.724	0.824	1.215	0.448	0.469
Duplicate 4	0.052	1.441	0.885	0.752	1.129	0.421	0.431
Duplicate 5	0.076	1.425	0.755	0.914	1.198	0.408	0.502
Average	0.071
Corrected
	Blank	t-BHP 0μM			t-BHP 80μM
		control	3-BrPA	AZ-33	control	3-BrPA	AZ-33
Duplicate 1		1.241	0.791	0.85	1.117	0.344	0.464
Duplicate 2		1.285	0.743	0.877	1.093	0.398	0.474
Duplicate 3		1.344	0.653	0.753	1.144	0.377	0.398
Duplicate 4		1.37	0.814	0.681	1.058	0.35	0.36
Duplicate 5		1.354	0.684	0.843	1.127	0.337	0.431
Average		1.3188	0.737	0.8008	1.1078	0.3612	0.4254
Viability
	Blank	t-BHP 0μM			t-BHP 80μM
		control	3-BrPA	AZ-33	control	3-BrPA	AZ-33
Duplicate 1		0.940864	0.599697	0.644428	0.846854	0.260804	0.351782
Duplicate 2		0.974223	0.563306	0.664898	0.828658	0.301744	0.359363
Duplicate 3		1.01895	0.495072	0.570887	0.867324	0.285823	0.301744
Duplicate 4		1.03867	0.617134	0.5163	0.802123	0.265353	0.272934
Duplicate 5		1.02654	0.518575	0.639121	0.854435	0.255497	0.326763

## Sheet: Figure 3E
ATP Fluoroscence
Standard
Concentration（uM）	0.01	0.05	0.1	0.5	1	5	10
RLU 1	108200	165800	181000	593000	921000	4212000	8150000
RLU 2	110500	16200	180500	601000	892000	4862000	8560000
RLU Average	109350	91000	180750	597000	906500	4537000	8355000
	t-BHP 0μM			t-BHP 80μM
	control	3-BrPA	AZ-33	control	3-BrPA	AZ-33
Sample RLU 1	7360000	6210000	5640000	5960000	2150000	1950000
Sample RLU 2	7300000	5700000	5800000	6870000	1870000	2180000
Sample RLU 3	7390000	5810000	5730000	6820000	1250000	2380000
Sample RLU 4	8060000	5450000	5160000	6510000	2050000	2530000
Sample RLU 5	8090000	5430000	5880000	6580000	1720000	2400000
Sample concentration 1（uM）	8.66851	7.29078	6.60791	6.99127	2.42679	2.18719
Sample concentration 2（uM）	8.59663	6.67979	6.79959	8.08148	2.09134	2.46273
Sample concentration 3（uM）	8.70445	6.81157	6.71573	8.02158	1.34857	2.70234
Sample concentration 4（uM）	9.50713	6.38028	6.03285	7.65019	2.30699	2.88204
Sample concentration 5（uM）	9.54307	6.35632	6.89543	7.73405	1.91164	2.7263
Sample ATP 1（uM）	86.6851	72.9078	66.0791	69.9127	24.2679	21.8719
Sample ATP 2（uM）	85.9663	66.7979	67.9959	80.8148	20.9134	24.6273
Sample ATP 3（uM）	87.0445	68.1157	67.1573	80.2158	13.4857	27.0234
Sample ATP 4（uM）	95.0713	63.8028	60.3285	76.5019	23.0699	28.8204
Sample ATP 5（uM）	95.4307	63.5632	68.9543	77.3405	19.1164	27.263
Protein concentration
standard curve
OD value	1.221	0.752	0.545	0.404	0.351	0.307
protein concentrationug/ml	2000	1000	500	250	125	62.5
	t-BHP 0μM			t-BHP 80μM
	control	3-BrPA	AZ-33	control	3-BrPA	AZ-33
Duplicate 1	0.603	0.671	0.608	0.557	0.502	0.417
Duplicate 2	0.671	0.614	0.636	0.617	0.445	0.423
Duplicate 3	0.637	0.627	0.602	0.647	0.394	0.485
Duplicate 4	0.632	0.606	0.572	0.617	0.483	0.469
Duplicate 5	0.698	0.635	0.593	0.624	0.443	0.467
Duplicate 1	6.69838	8.15535	6.80551	5.71278	4.53435	2.71314
Duplicate 2	8.15535	6.93406	7.40544	6.99834	3.31307	2.8417
Duplicate 3	7.42686	7.2126	6.67695	7.64112	2.22034	4.17011
Duplicate 4	7.31973	6.76266	6.03417	6.99834	4.12726	3.82729
Duplicate 5	8.73385	7.38401	6.48412	7.14832	3.27022	3.78444
ATP production （umol/ g protein）
	t-BHP 0μM			t-BHP 80μM
	control	3-BrPA	AZ-33	control	3-BrPA	AZ-33
Duplicate 1	12.9412	8.93988	9.70964	12.2379	5.35202	8.06145
Duplicate 2	10.5411	9.63329	9.18189	11.5477	6.31241	8.66641
Duplicate 3	11.7202	9.44398	10.0581	10.4979	6.07369	6.48026
Duplicate 4	12.9884	9.43458	9.99781	10.9314	5.58964	7.53023
Duplicate 5	10.9265	8.60822	10.6343	10.8194	5.84561	7.20397

## Sheet: Figure 3F
Raw data
		t-BHP 0μM				t-BHP 80μM
Glucose	Blank	25mM	0.5mM	25mM	0.5mM	25mM	0.5mM	25mM	0.5mM
Lactate		0mM	0mM	10mM	10mM	0mM	0mM	10mM	10mM
Duplicate 1	0.071	1.325	0.528	1.376	0.589	1.163	0.342	1.056	0.384
Duplicate 2	0.074	1.314	0.54	1.3	0.593	1.019	0.331	1.079	0.337
Duplicate 3	0.082	1.374	0.567	1.377	0.567	1.044	0.337	1.062	0.392
Duplicate 4	0.072	1.366	0.458	1.346	0.626	1.116	0.377	1.162	0.352
Duplicate 5	0.076	1.35	0.565	1.355	0.548	1.187	0.287	1.185	0.332
Average	0.075
Corrected
		t-BHP 0μM				t-BHP 80μM
Glucose	Blank	25mM	0.5mM	25mM	0.5mM	25mM	0.5mM	25mM	0.5mM
Lactate		0mM	0mM	10mM	10mM	0mM	0mM	10mM	10mM
Duplicate 1		1.25	0.453	1.301	0.514	1.088	0.267	0.981	0.309
Duplicate 2		1.239	0.465	1.225	0.518	0.944	0.256	1.004	0.262
Duplicate 3		1.299	0.492	1.302	0.492	0.969	0.262	0.987	0.317
Duplicate 4		1.291	0.383	1.271	0.551	1.041	0.302	1.087	0.277
Duplicate 5		1.275	0.49	1.28	0.473	1.112	0.212	1.11	0.257
Average		1.2708
Viability
		t-BHP 0μM				t-BHP 80μM
Glucose	Blank	25mM	0.5mM	25mM	0.5mM	25mM	0.5mM	25mM	0.5mM
Lactate		0mM	0mM	10mM	10mM	0mM	0mM	10mM	10mM
Duplicate 1		0.983478	0.356412	1.0236	0.404406	0.856019	0.210071	0.771833	0.243116
Duplicate 2		0.974823	0.365854	0.963808	0.407553	0.742722	0.201416	0.789929	0.206137
Duplicate 3		1.02203	0.387097	1.02439	0.387097	0.762392	0.206137	0.776554	0.24941
Duplicate 4		1.01574	0.301338	1	0.433517	0.81904	0.237608	0.855232	0.217939
Duplicate 5		1.00315	0.385523	1.00708	0.372148	0.874902	0.166798	0.873328	0.202203
